# Supplementary material for: Evaluation of genetic consequences of stocking on the southern‐margin populations of white‐spotted charr
Source: Ecol Evol. 2024 Aug 9;14(8):e70140. doi: 10.1002/ece3.70140 (PMC11311121; doi:10.1002/ece3.70140)
Supplement: Supplementary file 1 — Figure S1. Figure S2. [file ECE3-14-e70140-s001.zip]

Archive with 2 entries (2 files):
- ece370140-sup-0001-FigureS1.eps
- ece370140-sup-0002-FigureS2.eps
